# Supplementary material for: Forward step down test - clinical rating is correlated with joint angles of the pelvis and hip: an observational study
Source: BMC Musculoskelet Disord. 2023 Oct 12;24:807. doi: 10.1186/s12891-023-06943-4 (PMC10568835; doi:10.1186/s12891-023-06943-4)
Supplement: Supplementary file 2 — Supplementary Material 2 [file 12891_2023_6943_MOESM2_ESM.xlsx]

## Sheet: BMC FSDT
Research data in unanalyzed values
Sern	sex	age	dominant	weight	height	slsr	slsl	peldropr	peldropl	hipaddr	hipaddl	newhipaddr	newhipaddl
2	1	31	1	83	176		3		4.81		76.29		13.71
52	1	27	1	75.2	174	2		12.8		74.38		15.62
27	2	29	1	64.4	172
46	2	21	1	57.6	160
49	2	21	1	70.5	172	3		10.2		67.93		22.07
6	1	25	1	77.6	171	3	3	5.98	6.77	77.8	82.73	12.2	7.27
18	1	28	1	81.3	182	3	3	8.53	1.81	73.77	78.6	16.23	11.4
22	1	28	1	60.5	171	3	3	8.37	4.48	78.14	81.33	11.86	8.67
23	1	30	1	74.8	165	3	3	8.88	8.64	72.83	84.73	17.17	5.27
36	1	26	2	88.6	176	3	3	8.01	3.95	79.52	83.78	10.48	6.22
39	1	24	1	93.6	189	3	3	7.21	5.23	78.44	66.05	11.56	23.95
47	1	24	1	69.1	182	3	3	7.67	3.09	67.09	72.75	22.91	17.25
54	1	25	1	74.3	167	3	3	5.11	9.64	90.97	86.85	-0.97	3.15
55	1	24	1	68.5	174	3	3	9.05	5.33	68.24	77.18	21.76	12.82
62	1	25	1	67.3	175	3	3	10.8	10.32	69.43	80.95	20.57	9.05
66	1	26	1	63.9	173	3	3	14.9	2.85	69.57	87.15	20.43	2.85
68	1	26	1	57.6	174	3	3	19.2	9.55	64.14	71.48	25.86	18.52
76	1	20	2	73.5	180	3	3	6.09	3.98	71.01	78.93	18.99	11.07
79	1	32	2	85.8	180	3	3	5.95	5.74	64.17	65.17	25.83	24.83
85	1	27	1	80	177	3	3	5.19	9.15	72.54	70.44	17.46	19.56
87	1	27	1	86.2	175	3	3	13.8	8.89	69.85	81.61	20.15	8.39
92	1	28	1	67.3	171	3	3	2.21	10.53	74.12	70.76	15.88	19.24
96	1	26	1	66.4	172	3	3	8.09	5.04	69.86	71.01	20.14	18.99
100	1	28	1	71.8	166	3	3	8.92	10.42	74.72	73.13	15.28	16.87
10	2	22	1	54	168	3	3	13.4	7.03	65.07	78.25	24.93	11.75
16	2	27	1	76.9	169	3	3	17.1	9.44	66.65	70.03	23.35	19.97
21	2	22	1	82.7	167	3	3	9.72	6.69	77.16	83.1	12.84	6.9
41	2	24	1	49.9	161	3	3	7.72	1.59	75.99	82.14	14.01	7.86
45	2	22	1	52.6	166	3	3	6.34	12.95	87.67	74.82	2.33	15.18
56	2	25	1	65.6	165	3	3	4.62	5.9	63.76	58.61	26.24	31.39
59	2	24	2	58.7	160	3	3	12	10.13	64.08	63.28	25.92	26.72
60	2	22	1	55.6	167	3	3	5.48	7.5	80.07	73.74	9.93	16.26
63	2	25	1	64.4	171	3	3	8.66	6.8	65.81	67.91	24.19	22.09
67	2	26	1	56.8	164	3	3	13.4	10.47	66.31	76.92	23.69	13.08
71	2	27	1	53.9	164	3	3	7.46	12.85	70.32	59.51	19.68	30.49
72	2	25	2	61.2	166	3	3	9.29	7.46	70.71	70.32	19.29	19.68
73	2	21	1	57.9	152	3	3	6.55	9.52	76.29	70.6	13.71	19.4
74	2	21	1	57.7	163	3	3	10.1	7.15	63.95	69.14	26.05	20.86
77	2	22	1	50.8	166	3	3	8.71	10.83	68.06	63.33	21.94	26.67
89	2	24	1	61.9	169	3	3	9.66	10.37	70.24	67.83	19.76	22.17
90	2	20	1	50.9	164	3	3	10.5	13	69.62	64.94	20.38	25.06
91	2	23	1	46.8	161.5	3	3	9.7	9.3	74.45	69.1	15.55	20.9
97	2	26	1	50.9	161	3	3	16.7	16.73	56.24	58.54	33.76	31.46
98	2	25	2	46.3	155	3	3	13.3	13.54	66.48	67.28	23.52	22.72
13	1	26	1	77.4	170	3	1	8.6	2.34	82.46	88.5	7.54	1.5
15	1	28	2	85.8	174	3	2	9.14	3.77	79.48	85.67	10.52	4.33
17	1	30	1	75.6	174	3	1	3.72	0.83	80.07	89.67	9.93	0.33
42	1	28	1	58.3	166	2	3	0.38	1.48	88.16	87.3	1.84	2.7
43	1	26	1	73.8	174	3	2	6.78	2.84	82.56	87.955	7.44	2.045
48	1	24	1	83.2	181	2	3	3.69	2.77	72.66	77.47	17.34	12.53
69	1	25	1	91.7	183	3	2	7.3	3.17	83.91	99.55	6.09	-9.55
81	1	28	1	60.5	165	2	3	5.68	2.21	63.8	75.58	26.2	14.42
82	1	26	1	59.4	171	2	3	3.89	7.64	78.43	74.79	11.57	15.21
83	1	21	1	62.8	165	3	2	9.66	9.11	74.733	77.22	15.267	12.78
86	1	30	1	86.2	183	3	2	14.1	4.65	77.1	81.48	12.9	8.52
93	1	25	1	75.5	183	3	2	8.08	0.91	70.91	78.68	19.09	11.32
95	1	25	1	72.5	174.5	3	2	7	1.92	84.09	92.03	5.91	-2.03
11	2	27	1	61	164	2	3	10.7	10.72	72.08	71.1	17.92	18.9
12	2	25	1	53.6	156	3	2	10.1	11.03	74.36	76.86	15.64	13.14
20	2	28	1	82.7	158	2	3	8.96	7.9	83.43	85.06	6.57	4.94
26	2	28	1	53.5	163	3	2	5.23	5.09	71.98	77.99	18.02	12.01
32	2	27	2	47.7	156	3	2	15.3	9.53	70.97	75.39	19.03	14.61
40	2	22	1	48	153	2	3	5.11	3.69	88.53	87.63	1.47	2.37
51	2	25	1	52.8	164	3	2	8.04	4.36	77.44	79.71	12.56	10.29
58	2	23	2	53.4	156	2	3	9.42	12.97	77.73	62.01	12.27	27.99
64	2	25	1	53.8	163	2	3	5.36	9.26	67.8	62.75	22.2	27.25
99	2	23	1	49.8	159	2	3	7.44	6.42	74.21	70.42	15.79	19.58
1	1	28	1	85.9	186	2	2	4.42	6.15	75.96	74.6	14.04	15.4
4	1	29	1	60.3	170	2	2	5.56	4.33	78.15	78.32	11.85	11.68
14	1	28	2	84	184	1	1	3.28	3.75	82.42	77.71	7.58	12.29
25	1	27		66.5	174	1	2	0.53	9.84	83.76	81.03	6.24	8.97
28	1	32	2	81.2	168	1	1	2.81	2.72	87.92	83.22	2.08	6.78
29	1	28	1	86.8	180	2	2	1.87	4.09	87.89	82.46	2.11	7.54
34	1	27	1	70	175	1	1	5.08	3.18	82.95	81.16	7.05	8.84
37	1	25	2	72.7	177	2	2	6.75	2.84	79.39	83.16	10.61	6.84
38	1	21	2	47.9	159	2	2	5.88	2.61	75.37	80.6	14.63	9.4
61	1	24	1	66.1	174	2	2	2.4	0.96	77.22	87.16	12.78	2.84
65	1	24	1	83.6	188	2	2	2.85	2.36	87.15	80.11	2.85	9.89
70	1	31	1	78.7	172	2	2	2.63	5.89	77.43	73.88	12.57	16.12
84	1	26	1	94.5	182	1	1	4.18	5.24	80.04	78.34	9.96	11.66
94	1	20	1	109	178	2	2	6.01	6.83	73.53	83.26	16.47	6.74
3	2	27	1	48.3	163	1	2	5.93	2.76	76.71	77.84	13.29	12.16
5	2	28	1	58.4	168	1	2	8.98	2.09	71.51	80.04	18.49	9.96
8	2	27	1	54.4	155	2	2	10	5.4	77.67	84.37	12.33	5.63
9	2	22	1	46.3	160	2	2	6.31	5.89	78.11	82.68	11.89	7.32
19	2	32	1	61.3	164	2	2	6.26	7.18	77.07	77.67	12.93	12.33
24	2	27	1	54.4	161	1	2	10.5	8.3	74.78	78.05	15.22	11.95
30	2	27	1	65.1	166	2	1	4.97	0.54	84.69	91.01	5.31	-1.01
33	2	27	1	73	168	2	2	7.62	4.07	78.15	81.06	11.85	8.94
35	2	30	1	62.7	163	2	2	5.19	5.16	75.45	77.06	14.55	12.94
53	2	28	1	49.9	163	2	2	6.38	6.38	69.83	66.62	20.17	23.38
80	2	30	1	58.7	162	2	2	7.4	10.16	72.47	67.16	17.53	22.84
